# Supplementary material for: Understanding the Morphological Evolution of InSb Nanoflags Synthesized in Regular Arrays by Chemical Beam Epitaxy
Source: Nanomaterials (Basel). 2022 Mar 26;12(7):1090. doi: 10.3390/nano12071090 (PMC9000652; doi:10.3390/nano12071090)
Supplement: Supplementary file 1 [file nanomaterials-12-01090-s001.zip]

Archive with 1 entries (1 files):
- nanomaterials-1611324-supplementary.pdf
